# Supplementary material for: Microglia modulate stable wakefulness via the thalamic reticular nucleus in mice
Source: Nat Commun. 2021 Jul 30;12:4646. doi: 10.1038/s41467-021-24915-x (PMC8324895; doi:10.1038/s41467-021-24915-x)
Supplement: Supplementary file 4 — Source Data [file 41467_2021_24915_MOESM4_ESM.xlsx]

## Sheet: Fig. 1b
		Brain		Kidney		Spleen
		Control	DT	Control	DT	Control	DT
	Nor. Density of GFP+ cells	1.10185	0.388889	0.917874	1.25604	1.11504	1.18584
		0.842593	0.259259	1.15942	1.20773	0.920354	1.22124
		0.842593	0.324074	0.966184	1.15942	0.902655	1.13274
		1.10185	0.194444	0.966184	0.917874	1.09735	1.29204
		0.907407	0.259259	0.917874	0.57971	1.30973	1.16814
		1.23148	0.259259	1.40097	0.869565	0.938053	1.23894
		1.10185	0.259259	1.01449	0.917874	1.09735	0.99115
		0.648148	0.388889	0.917874	0.917874	1.04425	0.743363
		0.907407	0.194444	0.917874	0.821256	1.15044	1.02655
		0.777778	0.194444	1.01449	1.0628	0.99115	0.99115
		1.10185		0.869565	0.966184	0.778761	1.13274
		1.10185		0.869565	0.531401	0.79646	0.761062
		1.36111		0.966184	1.11111	0.938053	0.867257
		0.972222		1.11111	0.821256	0.778761	1.07965
				1.15942	1.25604	1.04425	1.04425
				1.0628	1.11111	0.955752	0.79646
				0.869565		0.902655	0.884956
				0.917874		1.13274	1.30973
				1.15942		0.938053
				0.821256		1.06195
						0.920354
						1.18584

## Sheet: Fig 1c
		CTX			VLPO			TRN			LH			VLPAG			PZ
		Day 0	Day 4	Day 6	Day 0	Day 4	Day 6	Day 0	Day 4	Day 6	Day 0	Day 4	Day 6	Day 0	Day 4	Day 6	Day 0	Day 4	Day 6
	Nor. density of microglia	0.958254	0.502846	0.360531	1.29461	0.315353	0.497925	1.08	0.504	0.312	0.947581	0.383065	0.16129	1.04268	0.54878	0.219512	1.04545	0.5	0.772727
		0.85389	0.227704	0.142315	0.763485	0.06639	0.232365	0.96	0.288	0.24	0.826613	0.181452	0.181452	0.804878	0.219512	0.128049	0.909091	0.0909091	0.0454545
		1.12903	0.189753	0.256167	1.04564	0.13278	0.33195	1.088	0.192	0.48	0.947581	0.141129	0.383065	1.04268	0.219512	0.146341	1.09091	0.181818	0.227273
		1.01518	0.0379507	0.104364	0.896266		0.232365	0.888	0.144	0.432	1.12903	0.282258	0.262097	1.06098	0.182927	0.310976	0.954545		0.227273
		1.04364		0.303605			0.614108	0.984		0.456	1.14919		0.221774	1.04878		0.493902			0.318182
				0.360531			0.431535			0.8			0.645161			0.457317			0.5
				0.189753						0.456			0.725806						0.590909

## Sheet: Fig. 1d
	Note: W represented by 3, N indicated as 2, R indicated as 1									Day									Night
	Hypnogram for the day				Hypnogram for the night					MGDTR- DT			MGDTR+ Veh.			MGDTR+ DT			MGDTR- DT			MGDTR+ Veh.			MGDTR+ DT
	Time (s)	Day 0	Day 4		Time (s)	Day 0	Day 4			W	N	R	W	N	R	W	N	R	W	N	R	W	N	R	W	N	R
	0	2	2		0	3	3		∆ % total duration	7.3642	-7.42593	-0.0864198	4.4525	-4.1125	-0.378	-2.5675	2.66	0.27325	-4.5679	3.98765	0.580247	8.025	-9.105	0.82425	-25.07	24.2525	1.2545
	12	2	2		12	3	3			-0.783951	1.10494	-0.320988	-4.4925	4.905	-0.38875	4.3175	-1.5725	-2.206	5.01235	-3.43827	-1.57407	2.0825	0.3825	-1.74475	-20.5375	19.5225	1.15725
	24	2	2		24	3	3			2.45062	-1.41975	-1.03086	7.235	-5.93	-1.30075	1.4525	0.705	-2.73925	-3.6358	1.54938	2.08642	2.68	-1.215	-1.24525	-3.24	4.815	-1.097
	36	2	2		36	3	3			2.5	-1.32099	-1.17901	-5.535	4.8275	0.708	-6.4775	7.68	-1.199	2.53704	-2.87037	0.333333	1.3275	-0.795	-0.5365	-7.705	8.58	-0.593
	48	2	2		48	3	3			-2.67284	2.12963	0.54321	-2.9325	3.5675	-0.8522	1.7225	-0.195	-1.4385	-3.70988	3.68519	0.0246914	-3.2325	2.8825	0.07375	-11.915	12.32	0.1295
	60	2	2		60	3	3									-6.5125	8.2625	-1.73575							-17.1925	15.8075	0.6475
	72	2	2		72	3	3									5.4375	-3.7925	-1.64225							-0.67	3.1825	-2.356
	84	2	2		84	3	3									-6.83	7.4125	-0.5875							-0.745	2.8025	-2.0735
	96	2	2		96	3	3
	108	2	2		108	3	3
	120	2	2		120	3	3
	132	2	2		132	3	3
	144	2	1		144	3	3
	156	2	1		156	3	3
	168	2	3		168	3	2
	180	2	3		180	3	2
	192	2	2		192	3	2
	204	2	2		204	2	2
	216	2	2		216	2	2
	228	2	2		228	2	2
	240	2	2		240	2	2
	252	2	2		252	2	2
	264	2	2		264	2	2
	276	2	2		276	2	2
	288	2	2		288	2	2
	300	2	2		300	2	2
	312	2	2		312	2	2
	324	2	2		324	2	2
	336	2	2		336	2	3
	348	2	2		348	2	3
	360	2	2		360	2	3
	372	2	2		372	2	3
	384	2	2		384	2	3
	396	2	2		396	2	3
	408	2	2		408	2	3
	420	3	2		420	2	2
	432	2	2		432	2	2
	444	2	2		444	2	2
	456	2	2		456	2	2
	468	2	2		468	2	2
	480	2	2		480	2	2
	492	2	3		492	2	2
	504	3	3		504	2	2
	516	3	3		516	2	2
	528	3	3		528	2	2
	540	3	3		540	2	2
	552	2	3		552	3	2
	564	2	3		564	3	2
	576	2	3		576	3	2
	588	2	3		588	3	2
	600	2	3		600	3	2
	612	2	3		612	3	2
	624	2	3		624	3	2
	636	2	3		636	3	2
	648	2	3		648	3	2
	660	2	3		660	3	2
	672	2	3		672	3	2
	684	2	3		684	3	3
	696	2	3		696	3	2
	708	2	3		708	3	2
	720	2	3		720	3	2
	732	2	3		732	3	2
	744	2	3		744	3	2
	756	2	3		756	3	2
	768	2	3		768	2	2
	780	2	3		780	2	2
	792	2	3		792	2	2
	804	2	3		804	2	2
	816	2	3		816	2	2
	828	2	3		828	2	2
	840	1	3		840	2	2
	852	1	3		852	2	2
	864	1	3		864	2	2
	876	1	3		876	2	2
	888	1	3		888	2	3
	900	1	3		900	2	3
	912	1	3		912	2	2
	924	1	3		924	2	2
	936	1	3		936	2	2
	948	1	3		948	2	2
	960	1	3		960	2	2
	972	1	3		972	3	2
	984	1	3		984	2	2
	996	1	3		996	2	2
	1008	3	3		1008	2	2
	1020	3	3		1020	2	2
	1032	2	3		1032	2	2
	1044	2	3		1044	2	3
	1056	2	3		1056	2	2
	1068	2	3		1068	2	2
	1080	2	2		1080	2	3
	1092	2	2		1092	2	2
	1104	2	2		1104	2	2
	1116	2	2		1116	2	2
	1128	2	3		1128	2	2
	1140	2	3		1140	2	2
	1152	2	3		1152	2	2
	1164	2	2		1164	1	2
	1176	3	2		1176	1	2
	1188	3	2		1188	1	2
	1200	3	2		1200	1	2
	1212	3	2		1212	1	2
	1224	2	2		1224	1	2
	1236	2	2		1236	1	2
	1248	2	2		1248	1	2
	1260	2	3		1260	1	2
	1272	2	3		1272	1	1
	1284	2	3		1284	1	1
	1296	2	3		1296	1	1
	1308	2	3		1308	1	1
	1320	2	3		1320	3	1
	1332	2	3		1332	3	3
	1344	2	3		1344	3	3
	1356	2	3		1356	3	2
	1368	2	3		1368	3	2
	1380	2	3		1380	3	2
	1392	2	2		1392	3	2
	1404	2	2		1404	3	2
	1416	2	2		1416	3	2
	1428	3	2		1428	3	2
	1440	3	2		1440	3	2
	1452	2	3		1452	3	2
	1464	2	2		1464	3	2
	1476	2	2		1476	3	2
	1488	2	2		1488	3	2
	1500	2	2		1500	2	2
	1512	2	2		1512	2	2
	1524	2	2		1524	2	2
	1536	2	2		1536	2	2
	1548	2	2		1548	2	3
	1560	2	2		1560	2	3
	1572	2	2		1572	2	2
	1584	2	2		1584	2	2
	1596	2	2		1596	2	2
	1608	2	2		1608	2	2
	1620	2	2		1620	2	3
	1632	2	2		1632	2	3
	1644	2	2		1644	2	3
	1656	2	2		1656	2	3
	1668	2	2		1668	2	3
	1680	2	2		1680	2	3
	1692	2	2		1692	2	2
	1704	2	2		1704	2	2
	1716	2	2		1716	2	2
	1728	2	2		1728	2	2
	1740	2	2		1740	2	2
	1752	2	2		1752	2	2
	1764	2	2		1764	2	2
	1776	2	2		1776	2	2
	1788	2	2		1788	2	2
	1800	3	2		1800	2	3
	1812	2	2		1812	2	3
	1824	2	2		1824	2	2
	1836	2	2		1836	3	2
	1848	2	2		1848	3	2
	1860	2	2		1860	2	2
	1872	2	3		1872	2	2
	1884	2	3		1884	2	2
	1896	2	3		1896	2	1
	1908	2	3		1908	2	1
	1920	3	3		1920	2	1
	1932	3	2		1932	2	3
	1944	2	2		1944	2	3
	1956	2	2		1956	2	2
	1968	2	2		1968	2	2
	1980	2	2		1980	3	2
	1992	2	2		1992	2	2
	2004	2	2		2004	2	2
	2016	2	2		2016	2	2
	2028	3	2		2028	2	2
	2040	2	2		2040	2	2
	2052	2	2		2052	2	2
	2064	2	2		2064	2	2
	2076	2	2		2076	2	2
	2088	2	2		2088	2	2
	2100	2	2		2100	3	2
	2112	2	2		2112	3	2
	2124	1	2		2124	2	2
	2136	1	2		2136	2	2
	2148	1	2		2148	2	2
	2160	3	2		2160	2	2
	2172	2	2		2172	2	2
	2184	2	2		2184	2	2
	2196	2	2		2196	2	2
	2208	2	2		2208	2	2
	2220	2	2		2220	1	2
	2232	2	2		2232	1	2
	2244	2	2		2244	1	3
	2256	2	2		2256	3	2
	2268	2	2		2268	2	2
	2280	2	2		2280	2	2
	2292	2	2		2292	2	2
	2304	2	2		2304	2	2
	2316	2	2		2316	2	2
	2328	2	2		2328	2	2
	2340	2	2		2340	2	2
	2352	2	2		2352	2	2
	2364	2	2		2364	2	2
	2376	2	2		2376	2	2
	2388	3	2		2388	2	2
	2400	3	2		2400	2	2
	2412	3	3		2412	2	3
	2424	3	3		2424	2	2
	2436	2	2		2436	2	2
	2448	2	2		2448	2	2
	2460	2	2		2460	2	2
	2472	2	2		2472	2	2
	2484	2	3		2484	2	2
	2496	2	2		2496	2	2
	2508	2	2		2508	2	1
	2520	2	2		2520	2	1
	2532	2	2		2532	2	1
	2544	2	2		2544	2	1
	2556	2	2		2556	2	1
	2568	2	2		2568	2	3
	2580	2	2		2580	3	2
	2592	2	2		2592	3	2
	2604	2	2		2604	2	2
	2616	2	2		2616	2	3
	2628	2	2		2628	2	2
	2640	2	2		2640	2	2
	2652	2	2		2652	2	2
	2664	2	2		2664	2	2
	2676	2	2		2676	2	2
	2688	2	2		2688	2	2
	2700	2	2		2700	1	2
	2712	2	2		2712	1	2
	2724	2	2		2724	1	2
	2736	2	2		2736	1	2
	2748	2	2		2748	1	2
	2760	2	2		2760	3	2
	2772	2	1		2772	3	2
	2784	2	1		2784	3	1
	2796	2	1		2796	3	1
	2808	2	3		2808	3	1
	2820	2	2		2820	3	1
	2832	3	2		2832	3	1
	2844	2	2		2844	3	3
	2856	2	2		2856	3	3
	2868	2	2		2868	3	3
	2880	2	2		2880	3	3
	2892	2	2		2892	3	3
	2904	2	2		2904	3	3
	2916	1	2		2916	3	3
	2928	1	2		2928	3	3
	2940	1	2		2940	3	3
	2952	1	2		2952	3	3
	2964	1	2		2964	3	3
	2976	3	2		2976	3	3
	2988	2	2		2988	3	3
	3000	2	2		3000	3	3
	3012	2	2		3012	3	3
	3024	2	2		3024	3	3
	3036	2	2		3036	3	3
	3048	2	2		3048	3	3
	3060	2	3		3060	3	3
	3072	2	3		3072	3	3
	3084	2	3		3084	3	3
	3096	2	2		3096	3	3
	3108	2	2		3108	3	3
	3120	2	2		3120	3	3
	3132	2	2		3132	3	3
	3144	2	2		3144	3	3
	3156	2	2		3156	3	3
	3168	2	3		3168	3	3
	3180	2	2		3180	3	3
	3192	2	2		3192	3	3
	3204	2	2		3204	3	3
	3216	2	2		3216	3	3
	3228	2	2		3228	3	3
	3240	2	2		3240	3	3
	3252	2	2		3252	3	3
	3264	2	2		3264	3	3
	3276	2	2		3276	3	3
	3288	1	2		3288	3	3
	3300	3	2		3300	3	3
	3312	3	2		3312	3	3
	3324	3	2		3324	3	3
	3336	3	1		3336	3	3
	3348	3	1		3348	3	3
	3360	3	1		3360	3	3
	3372	3	1		3372	3	3
	3384	3	1		3384	3	3
	3396	3	1		3396	3	3
	3408	3	1		3408	3	3
	3420	3	1		3420	3	3
	3432	3	1		3432	3	3
	3444	3	1		3444	3	3
	3456	3	1		3456	3	3
	3468	3	1		3468	3	3
	3480	3	1		3480	3	3
	3492	3	1		3492	3	3
	3504	3	1		3504	3	3
	3516	3	1		3516	3	3
	3528	3	1		3528	3	3
	3540	3	3		3540	3	3
	3552	3	2		3552	3	3
	3564	3	2		3564	3	3
	3576	3	2		3576	3	3
	3588	3	2		3588	3	3
	3600	3	2		3600	3	3
	3612	3	2		3612	3	3
	3624	3	2		3624	3	3
	3636	3	2		3636	3	3
	3648	3	2		3648	3	3
	3660	3	2		3660	3	3
	3672	3	2		3672	3	3
	3684	3	2		3684	3	2
	3696	3	2		3696	3	2
	3708	3	2		3708	3	2
	3720	3	2		3720	3	2
	3732	3	2		3732	3	2
	3744	3	2		3744	3	2
	3756	3	2		3756	3	2
	3768	3	2		3768	3	2
	3780	3	2		3780	3	2
	3792	3	2		3792	3	2
	3804	3	2		3804	3	2
	3816	3	2		3816	3	2
	3828	3	2		3828	3	2
	3840	3	2		3840	3	2
	3852	3	2		3852	3	2
	3864	3	2		3864	3	2
	3876	3	2		3876	3	2
	3888	3	2		3888	3	2
	3900	3	2		3900	3	2
	3912	3	2		3912	3	2
	3924	3	2		3924	3	2
	3936	3	2		3936	3	2
	3948	3	2		3948	3	2
	3960	3	2		3960	3	2
	3972	3	2		3972	3	2
	3984	3	3		3984	3	2
	3996	3	2		3996	3	2
	4008	3	2		4008	3	2
	4020	3	2		4020	3	2
	4032	3	2		4032	3	2
	4044	3	2		4044	3	2
	4056	3	2		4056	3	2
	4068	3	2		4068	3	2
	4080	3	2		4080	3	3
	4092	3	2		4092	3	2
	4104	3	2		4104	3	2
	4116	3	2		4116	3	2
	4128	3	2		4128	3	2
	4140	3	2		4140	3	2
	4152	3	2		4152	3	1
	4164	3	2		4164	3	1
	4176	3	2		4176	3	1
	4188	3	2		4188	3	1
	4200	3	2		4200	3	1
	4212	3	2		4212	3	1
	4224	3	2		4224	3	3
	4236	3	3		4236	3	2
	4248	3	2		4248	3	2
	4260	3	2		4260	3	2
	4272	3	2		4272	3	2
	4284	3	2		4284	3	2
	4296	3	2		4296	3	2
	4308	3	2		4308	3	2
	4320	3	2		4320	3	3
	4332	3	2		4332	3	3
	4344	3	2		4344	3	3
	4356	3	2		4356	3	3
	4368	3	2		4368	3	2
	4380	3	2		4380	3	2
	4392	3	2		4392	3	2
	4404	3	2		4404	3	2
	4416	3	2		4416	3	2
	4428	3	2		4428	3	2
	4440	3	2		4440	3	3
	4452	3	2		4452	3	2
	4464	3	2		4464	3	2
	4476	3	2		4476	3	2
	4488	3	3		4488	3	2
	4500	3	2		4500	3	2
	4512	3	2		4512	3	2
	4524	3	2		4524	3	2
	4536	3	2		4536	3	2
	4548	3	2		4548	3	2
	4560	3	2		4560	3	2
	4572	3	2		4572	3	2
	4584	3	2		4584	3	2
	4596	3	2		4596	3	2
	4608	3	2		4608	3	2
	4620	3	2		4620	3	2
	4632	3	2		4632	3	2
	4644	3	2		4644	3	2
	4656	3	2		4656	3	2
	4668	3	3		4668	3	2
	4680	3	2		4680	3	2
	4692	3	2		4692	3	2
	4704	3	2		4704	3	2
	4716	3	2		4716	3	1
	4728	3	2		4728	3	1
	4740	3	2		4740	3	1
	4752	3	2		4752	3	1
	4764	3	2		4764	3	1
	4776	3	2		4776	3	1
	4788	3	2		4788	3	1
	4800	3	2		4800	3	1
	4812	3	2		4812	3	3
	4824	3	2		4824	3	2
	4836	3	2		4836	3	2
	4848	3	2		4848	3	2
	4860	3	2		4860	3	2
	4872	3	2		4872	3	2
	4884	3	2		4884	3	2
	4896	3	2		4896	3	2
	4908	3	2		4908	3	3
	4920	3	2		4920	3	2
	4932	3	1		4932	3	2
	4944	3	1		4944	3	2
	4956	3	1		4956	3	2
	4968	3	1		4968	3	2
	4980	3	1		4980	3	2
	4992	3	1		4992	3	2
	5004	3	1		5004	3	2
	5016	3	1		5016	3	2
	5028	3	1		5028	3	2
	5040	3	1		5040	3	2
	5052	3	1		5052	3	2
	5064	3	3		5064	3	2
	5076	3	3		5076	3	2
	5088	3	3		5088	3	2
	5100	3	3		5100	3	3
	5112	3	3		5112	3	2
	5124	3	3		5124	3	2
	5136	3	3		5136	3	2
	5148	3	3		5148	3	2
	5160	3	3		5160	3	2
	5172	3	3		5172	3	2
	5184	3	3		5184	3	2
	5196	3	3		5196	3	2
	5208	3	3		5208	3	2
	5220	3	3		5220	3	2
	5232	2	3		5232	3	2
	5244	2	3		5244	3	2
	5256	2	3		5256	3	2
	5268	3	3		5268	3	2
	5280	2	3		5280	3	2
	5292	2	3		5292	3	2
	5304	3	3		5304	3	2
	5316	3	3		5316	3	2
	5328	3	3		5328	3	2
	5340	3	3		5340	3	2
	5352	3	3		5352	3	3
	5364	3	3		5364	3	3
	5376	3	3		5376	3	3
	5388	3	3		5388	3	3
	5400	3	3		5400	3	3
	5412	3	3		5412	3	3
	5424	3	3		5424	3	3
	5436	3	3		5436	3	3
	5448	3	3		5448	3	3
	5460	3	3		5460	3	3
	5472	3	3		5472	3	3
	5484	3	3		5484	3	3
	5496	3	3		5496	3	3
	5508	3	3		5508	3	3
	5520	3	3		5520	3	3
	5532	3	3		5532	3	3
	5544	3	3		5544	3	3
	5556	3	2		5556	3	3
	5568	3	2		5568	3	3
	5580	3	2		5580	3	3
	5592	3	2		5592	3	3
	5604	3	2		5604	3	3
	5616	3	2		5616	3	3
	5628	3	2		5628	3	3
	5640	3	2		5640	3	3
	5652	3	3		5652	3	3
	5664	3	3		5664	3	3
	5676	3	3		5676	3	3
	5688	3	3		5688	3	3
	5700	3	3		5700	3	3
	5712	3	3		5712	3	3
	5724	3	3		5724	3	3
	5736	3	3		5736	3	3
	5748	2	3		5748	3	3
	5760	2	3		5760	3	3
	5772	2	3		5772	3	3
	5784	2	3		5784	3	3
	5796	2	3		5796	3	3
	5808	2	3		5808	3	3
	5820	2	3		5820	3	3
	5832	2	3		5832	3	3
	5844	2	3		5844	3	3
	5856	2	3		5856	3	3
	5868	2	3		5868	3	3
	5880	2	3		5880	3	3
	5892	2	3		5892	3	3
	5904	2	3		5904	3	3
	5916	2	3		5916	3	3
	5928	2	3		5928	3	3
	5940	2	3		5940	3	3
	5952	2	3		5952	3	3
	5964	2	3		5964	3	3
	5976	2	3		5976	3	3
	5988	2	3		5988	3	3
	6000	2	3		6000	3	3
	6012	2	3		6012	3	3
	6024	3	3		6024	3	3
	6036	2	3		6036	3	3
	6048	2	3		6048	3	3
	6060	2	3		6060	3	3
	6072	2	3		6072	3	3
	6084	3	3		6084	3	3
	6096	3	3		6096	3	3
	6108	2	3		6108	3	3
	6120	2	3		6120	3	3
	6132	2	3		6132	3	3
	6144	2	3		6144	3	3
	6156	2	3		6156	3	3
	6168	2	3		6168	3	3
	6180	2	3		6180	3	3
	6192	2	3		6192	3	3
	6204	2	3		6204	3	3
	6216	2	3		6216	3	3
	6228	2	3		6228	3	3
	6240	2	3		6240	3	3
	6252	3	3		6252	3	3
	6264	3	3		6264	3	3
	6276	2	3		6276	3	3
	6288	2	3		6288	3	3
	6300	2	3		6300	3	3
	6312	2	3		6312	3	3
	6324	2	3		6324	3	3
	6336	2	3		6336	3	3
	6348	2	3		6348	3	3
	6360	2	3		6360	3	3
	6372	2	3		6372	3	3
	6384	2	3		6384	3	3
	6396	2	3		6396	3	3
	6408	2	3		6408	3	3
	6420	2	3		6420	3	3
	6432	2	3		6432	3	3
	6444	2	3		6444	3	3
	6456	2	3		6456	3	3
	6468	2	3		6468	3	3
	6480	2	3		6480	3	3
	6492	2	3		6492	3	3
	6504	2	3		6504	3	3
	6516	1	3		6516	3	3
	6528	1	3		6528	3	3
	6540	1	3		6540	3	3
	6552	1	3		6552	3	3
	6564	1	3		6564	3	3
	6576	1	3		6576	3	3
	6588	1	3		6588	3	3
	6600	1	3		6600	3	3
	6612	1	3		6612	3	3
	6624	1	3		6624	3	3
	6636	1	3		6636	3	3
	6648	1	3		6648	3	3
	6660	1	3		6660	3	3
	6672	1	3		6672	3	3
	6684	1	3		6684	3	3
	6696	1	3		6696	3	3
	6708	3	3		6708	3	3
	6720	3	3		6720	3	3
	6732	3	3		6732	3	3
	6744	3	3		6744	3	3
	6756	3	3		6756	3	3
	6768	2	2		6768	3	3
	6780	2	2		6780	3	3
	6792	2	2		6792	3	3
	6804	2	2		6804	3	3
	6816	2	2		6816	3	3
	6828	2	2		6828	3	3
	6840	2	2		6840	3	3
	6852	2	2		6852	3	3
	6864	2	2		6864	3	3
	6876	2	2		6876	3	3
	6888	2	2		6888	3	3
	6900	2	2		6900	3	3
	6912	2	2		6912	3	3
	6924	2	2		6924	3	3
	6936	2	2		6936	3	3
	6948	2	2		6948	3	3
	6960	2	2		6960	3	3
	6972	2	2		6972	3	3
	6984	2	2		6984	3	3
	6996	2	2		6996	3	3
	7008	2	2		7008	3	3
	7020	2	2		7020	3	3
	7032	2	2		7032	3	3
	7044	2	2		7044	3	3
	7056	2	2		7056	3	3
	7068	2	2		7068	3	3
	7080	2	2		7080	3	3
	7092	2	2		7092	3	3
	7104	2	2		7104	3	3
	7116	2	3		7116	3	3
	7128	2	3		7128	3	3
	7140	2	3		7140	3	3
	7152	2	3		7152	3	3
	7164	2	3		7164	3	3
	7176	2	3		7176	3	3
	7188	2	3		7188	3	3
	7200	2	3		7200	3	3
	7212	2	2		7212	3	3
	7224	2	2		7224	3	3
	7236	2	2		7236	3	3
	7248	2	2		7248	3	3
	7260	2	2		7260	3	3
	7272	2	2		7272	3	3
	7284	2	2		7284	3	3
	7296	2	2		7296	3	3
	7308	2	2		7308	3	3
	7320	3	2		7320	3	3
	7332	2	2		7332	3	3
	7344	2	2		7344	3	3
	7356	2	2		7356	3	3
	7368	2	2		7368	3	3
	7380	2	2		7380	3	3
	7392	2	2		7392	3	3
	7404	2	2		7404	3	3
	7416	2	2		7416	3	3
	7428	2	2		7428	3	3
	7440	2	2		7440	3	3
	7452	2	2		7452	3	3
	7464	2	2		7464	3	3
	7476	2	2		7476	3	3
	7488	2	2		7488	3	3
	7500	2	2		7500	3	3
	7512	2	2		7512	3	3
	7524	2	3		7524	3	3
	7536	2	3		7536	3	3
	7548	2	2		7548	3	3
	7560	3	2		7560	3	3
	7572	2	2		7572	3	3
	7584	2	2		7584	3	3
	7596	2	2		7596	3	3
	7608	2	2		7608	3	3
	7620	2	2		7620	3	3
	7632	2	2		7632	3	3
	7644	2	2		7644	3	3
	7656	3	2		7656	3	3
	7668	3	3		7668	3	3
	7680	3	2		7680	3	3
	7692	3	2		7692	3	3
	7704	3	2		7704	3	3
	7716	3	2		7716	3	3
	7728	3	2		7728	3	3
	7740	3	2		7740	3	3
	7752	3	2		7752	3	3
	7764	3	2		7764	3	3
	7776	3	2		7776	3	3
	7788	3	2		7788	3	3
	7800	3	2		7800	3	3
	7812	3	2		7812	3	3
	7824	3	2		7824	3	3
	7836	3	2		7836	3	3
	7848	3	2		7848	3	3
	7860	2	2		7860	3	3
	7872	2	2		7872	3	3
	7884	2	2		7884	3	3
	7896	2	2		7896	3	3
	7908	2	2		7908	3	3
	7920	2	2		7920	3	3
	7932	2	2		7932	3	3
	7944	2	2		7944	3	3
	7956	2	2		7956	3	3
	7968	2	3		7968	3	3
	7980	2	2		7980	3	3
	7992	2	2		7992	3	3
	8004	2	2		8004	3	3
	8016	2	2		8016	3	3
	8028	3	2		8028	3	3
	8040	2	2		8040	3	3
	8052	2	2		8052	3	3
	8064	2	2		8064	3	3
	8076	2	2		8076	3	3
	8088	2	2		8088	3	3
	8100	2	2		8100	3	3
	8112	2	2		8112	3	3
	8124	2	3		8124	3	3
	8136	2	2		8136	3	3
	8148	2	2		8148	3	3
	8160	2	2		8160	3	3
	8172	2	2		8172	3	3
	8184	3	2		8184	3	3
	8196	3	2		8196	3	3
	8208	3	2		8208	3	3
	8220	2	2		8220	3	3
	8232	2	2		8232	3	3
	8244	2	2		8244	3	3
	8256	2	2		8256	3	3
	8268	2	2		8268	3	3
	8280	2	2		8280	3	3
	8292	2	2		8292	3	3
	8304	2	2		8304	3	3
	8316	2	3		8316	3	3
	8328	2	2		8328	3	3
	8340	2	2		8340	3	3
	8352	2	2		8352	3	3
	8364	3	2		8364	3	3
	8376	3	2		8376	3	3
	8388	3	2		8388	3	3
	8400	2	2		8400	3	3
	8412	2	2		8412	3	3
	8424	2	2		8424	3	3
	8436	2	2		8436	3	3
	8448	2	2		8448	3	3
	8460	2	2		8460	3	3
	8472	2	2		8472	3	3
	8484	2	2		8484	3	3
	8496	3	2		8496	3	3
	8508	2	2		8508	3	3
	8520	2	2		8520	3	3
	8532	2	2		8532	3	3
	8544	2	3		8544	3	3
	8556	2	2		8556	3	3
	8568	2	2		8568	3	3
	8580	1	2		8580	3	3
	8592	1	2		8592	3	3
	8604	1	2		8604	3	3
	8616	1	2		8616	3	3
	8628	1	2		8628	3	3
	8640	1	2		8640	3	3
	8652	1	2		8652	3	3
	8664	1	2		8664	3	3
	8676	1	2		8676	3	3
	8688	3	2		8688	3	2
	8700	3	2		8700	3	2
	8712	3	2		8712	3	2
	8724	3	2		8724	3	2
	8736	2	2		8736	3	2
	8748	2	2		8748	3	2
	8760	2	2		8760	3	2
	8772	2	2		8772	3	2
	8784	2	3		8784	3	2
	8796	2	2		8796	3	2
	8808	3	2		8808	3	2
	8820	2	2		8820	3	2
	8832	2	2		8832	3	2
	8844	2	2		8844	3	2
	8856	2	2		8856	3	2
	8868	2	2		8868	3	2
	8880	2	2		8880	3	2
	8892	2	2		8892	3	2
	8904	2	2		8904	3	2
	8916	2	2		8916	3	2
	8928	3	2		8928	3	2
	8940	2	2		8940	3	3
	8952	2	2		8952	3	2
	8964	2	2		8964	3	2
	8976	2	2		8976	3	2
	8988	2	2		8988	3	2
	9000	2	3		9000	3	2
	9012	2	3		9012	3	2
	9024	2	3		9024	3	2
	9036	2	3		9036	3	2
	9048	2	3		9048	3	2
	9060	3	2		9060	3	3
	9072	2	2		9072	3	3
	9084	2	2		9084	3	2
	9096	2	2		9096	3	2
	9108	2	2		9108	3	2
	9120	2	2		9120	3	2
	9132	2	2		9132	3	2
	9144	2	2		9144	3	2
	9156	2	2		9156	3	2
	9168	2	2		9168	3	2
	9180	2	2		9180	3	2
	9192	2	2		9192	3	2
	9204	2	3		9204	3	2
	9216	2	3		9216	3	2
	9228	2	2		9228	3	2
	9240	2	2		9240	3	2
	9252	2	2		9252	3	2
	9264	2	2		9264	3	2
	9276	3	2		9276	3	2
	9288	2	2		9288	3	2
	9300	2	2		9300	3	2
	9312	2	2		9312	3	2
	9324	2	2		9324	3	2
	9336	2	2		9336	3	2
	9348	2	2		9348	3	2
	9360	2	2		9360	3	1
	9372	2	2		9372	3	1
	9384	2	2		9384	3	1
	9396	2	2		9396	3	1
	9408	3	2		9408	3	3
	9420	3	2		9420	3	3
	9432	2	2		9432	3	2
	9444	2	2		9444	3	2
	9456	2	2		9456	3	2
	9468	2	2		9468	3	3
	9480	2	2		9480	3	2
	9492	2	2		9492	3	2
	9504	2	3		9504	3	2
	9516	2	3		9516	3	2
	9528	2	3		9528	3	2
	9540	2	2		9540	3	2
	9552	2	2		9552	3	2
	9564	2	2		9564	3	2
	9576	1	2		9576	3	2
	9588	1	2		9588	3	2
	9600	1	2		9600	3	2
	9612	3	2		9612	3	2
	9624	2	2		9624	3	2
	9636	2	2		9636	3	2
	9648	2	1		9648	3	2
	9660	2	1		9660	3	2
	9672	2	1		9672	3	2
	9684	2	1		9684	3	2
	9696	2	1		9696	3	2
	9708	2	1		9708	3	2
	9720	2	1		9720	3	3
	9732	2	3		9732	3	3
	9744	2	3		9744	3	3
	9756	1	3		9756	3	3
	9768	1	3		9768	3	3
	9780	1	2		9780	3	3
	9792	1	2		9792	3	3
	9804	1	2		9804	3	3
	9816	1	2		9816	3	3
	9828	1	3		9828	3	3
	9840	1	3		9840	3	3
	9852	1	3		9852	3	3
	9864	1	3		9864	3	3
	9876	1	3		9876	3	3
	9888	1	3		9888	3	3
	9900	1	3		9900	3	3
	9912	1	3		9912	3	3
	9924	3	3		9924	3	3
	9936	3	3		9936	3	3
	9948	2	3		9948	3	3
	9960	2	3		9960	3	3
	9972	2	3		9972	3	3
	9984	2	3		9984	3	3
	9996	2	3		9996	3	3
	10008	2	3		10008	3	3
	10020	2	3		10020	3	3
	10032	3	3		10032	3	3
	10044	3	3		10044	3	3
	10056	3	3		10056	3	3
	10068	3	3		10068	3	3
	10080	3	3		10080	3	3
	10092	3	3		10092	3	3
	10104	3	3		10104	3	3
	10116	3	3		10116	3	3
	10128	3	3		10128	3	3
	10140	3	3		10140	3	3
	10152	3	3		10152	3	3
	10164	3	3		10164	3	3
	10176	3	3		10176	3	3
	10188	3	3		10188	3	3
	10200	3	3		10200	3	3
	10212	3	3		10212	3	3
	10224	3	3		10224	3	3
	10236	3	3		10236	3	3
	10248	3	3		10248	3	3
	10260	3	3		10260	3	2
	10272	3	3		10272	3	2
	10284	3	3		10284	3	2
	10296	3	3		10296	3	2
	10308	3	2		10308	3	3
	10320	3	2		10320	3	3
	10332	3	2		10332	3	3
	10344	3	3		10344	3	3
	10356	3	2		10356	3	2
	10368	3	2		10368	3	2
	10380	3	2		10380	3	2
	10392	3	2		10392	3	2
	10404	3	2		10404	3	2
	10416	3	2		10416	3	2
	10428	3	2		10428	3	2
	10440	3	2		10440	3	2
	10452	3	3		10452	3	2
	10464	3	2		10464	3	2
	10476	3	2		10476	3	2
	10488	3	2		10488	3	2
	10500	3	2		10500	3	2
	10512	3	2		10512	3	2
	10524	3	2		10524	3	2
	10536	3	2		10536	3	2
	10548	3	2		10548	3	2
	10560	3	2		10560	3	2
	10572	3	2		10572	3	2
	10584	3	2		10584	3	2
	10596	3	2		10596	3	2
	10608	3	2		10608	3	2
	10620	3	2		10620	3	2
	10632	3	2		10632	3	2
	10644	3	2		10644	3	2
	10656	3	2		10656	3	2
	10668	3	2		10668	3	2
	10680	3	2		10680	3	2
	10692	3	2		10692	3	2
	10704	3	2		10704	3	2
	10716	3	2		10716	3	2
	10728	3	2		10728	3	2
	10740	3	2		10740	3	2
	10752	3	2		10752	3	2
	10764	3	2		10764	3	2
	10776	3	2		10776	3	2
	10788	3	2		10788	3	2
	10800	3	2		10800	3	2
	10812	3	2		10812	3	2
	10824	2	2		10824	3	2
	10836	2	2		10836	3	1
	10848	2	2		10848	3	1
	10860	2	2		10860	3	1
	10872	2	2		10872	3	1
	10884	2	2		10884	3	1
	10896	2	2		10896	3	1
	10908	2	2		10908	3	3
	10920	2	2		10920	3	2
	10932	2	2		10932	3	2
	10944	2	2		10944	3	2
	10956	2	2		10956	3	3
	10968	2	2		10968	3	2
	10980	2	3		10980	3	2
	10992	2	2		10992	3	2
	11004	2	2		11004	3	2
	11016	2	2		11016	3	2
	11028	2	2		11028	3	2
	11040	2	2		11040	3	2
	11052	2	2		11052	3	2
	11064	2	2		11064	3	2
	11076	2	2		11076	3	2
	11088	2	2		11088	3	2
	11100	2	2		11100	3	3
	11112	2	2		11112	3	2
	11124	2	2		11124	3	2
	11136	2	2		11136	3	2
	11148	2	2		11148	3	2
	11160	2	3		11160	3	2
	11172	2	2		11172	3	2
	11184	2	2		11184	3	2
	11196	2	2		11196	3	2
	11208	2	2		11208	3	2
	11220	2	2		11220	3	2
	11232	2	2		11232	3	2
	11244	2	2		11244	3	2
	11256	2	2		11256	3	2
	11268	3	2		11268	3	2
	11280	2	1		11280	3	2
	11292	2	1		11292	3	2
	11304	2	1		11304	3	2
	11316	2	3		11316	3	2
	11328	2	3		11328	3	2
	11340	2	2		11340	3	2
	11352	2	2		11352	3	2
	11364	2	2		11364	3	2
	11376	3	2		11376	3	2
	11388	3	2		11388	3	2
	11400	2	2		11400	3	2
	11412	2	2		11412	3	2
	11424	2	2		11424	3	2
	11436	2	2		11436	3	2
	11448	2	2		11448	3	2
	11460	2	2		11460	3	2
	11472	2	2		11472	3	2
	11484	2	2		11484	3	2
	11496	2	1		11496	3	2
	11508	2	1		11508	3	2
	11520	2	3		11520	3	2
	11532	2	3		11532	3	2
	11544	2	2		11544	3	2
	11556	2	2		11556	3	2
	11568	2	2		11568	3	2
	11580	3	2		11580	3	2
	11592	3	2		11592	3	2
	11604	2	2		11604	3	2
	11616	2	3		11616	3	2
	11628	3	3		11628	3	2
	11640	3	2		11640	3	2
	11652	2	2		11652	3	2
	11664	2	2		11664	3	2
	11676	2	2		11676	3	2
	11688	2	2		11688	3	2
	11700	2	2		11700	3	3
	11712	2	2		11712	3	3
	11724	2	2		11724	3	3
	11736	2	2		11736	3	3
	11748	2	2		11748	3	3
	11760	2	2		11760	3	3
	11772	2	2		11772	3	3
	11784	2	2		11784	3	2
	11796	2	2		11796	3	2
	11808	2	2		11808	3	2
	11820	2	2		11820	3	2
	11832	2	2		11832	3	2
	11844	1	2		11844	3	2
	11856	1	1		11856	3	2
	11868	1	1		11868	3	2
	11880	3	1		11880	3	2
	11892	2	1		11892	3	2
	11904	2	3		11904	3	2
	11916	2	3		11916	3	2
	11928	2	3		11928	3	2
	11940	2	2		11940	3	2
	11952	2	2		11952	3	2
	11964	2	2		11964	3	3
	11976	2	1		11976	3	2
	11988	2	1		11988	3	2
	12000	2	1		12000	3	2
	12012	2	1		12012	3	2
	12024	2	1		12024	3	2
	12036	2	1		12036	3	2
	12048	1	1		12048	3	2
	12060	1	1		12060	3	2
	12072	3	1		12072	3	2
	12084	2	1		12084	3	2
	12096	2	1		12096	3	2
	12108	2	1		12108	3	3
	12120	2	3		12120	3	2
	12132	2	3		12132	3	2
	12144	2	3		12144	3	2
	12156	2	3		12156	3	2
	12168	2	2		12168	3	2
	12180	2	2		12180	3	2
	12192	2	2		12192	3	2
	12204	1	2		12204	3	2
	12216	1	2		12216	3	2
	12228	1	2		12228	3	2
	12240	1	2		12240	3	2
	12252	1	2		12252	3	2
	12264	1	2		12264	3	1
	12276	1	2		12276	3	1
	12288	1	2		12288	3	1
	12300	1	2		12300	3	1
	12312	1	2		12312	3	1
	12324	1	2		12324	3	3
	12336	1	2		12336	3	3
	12348	1	2		12348	3	2
	12360	1	2		12360	3	2
	12372	1	2		12372	3	2
	12384	3	2		12384	3	2
	12396	3	2		12396	3	2
	12408	2	2		12408	3	2
	12420	2	2		12420	3	2
	12432	2	2		12432	3	2
	12444	2	2		12444	3	2
	12456	2	2		12456	3	2
	12468	2	2		12468	3	2
	12480	2	2		12480	3	2
	12492	2	2		12492	3	2
	12504	2	2		12504	3	2
	12516	2	2		12516	3	2
	12528	2	2		12528	3	2
	12540	2	2		12540	3	2
	12552	2	2		12552	3	2
	12564	2	3		12564	3	2
	12576	2	3		12576	3	2
	12588	2	2		12588	3	2
	12600	2	2		12600	3	2
	12612	2	2		12612	3	2
	12624	3	2		12624	3	2
	12636	3	2		12636	3	1
	12648	3	2		12648	3	1
	12660	2	2		12660	3	1
	12672	2	2		12672	3	1
	12684	2	2		12684	3	1
	12696	2	2		12696	3	1
	12708	2	2		12708	3	3
	12720	2	2		12720	3	2
	12732	2	2		12732	3	2
	12744	2	2		12744	3	2
	12756	2	2		12756	3	2
	12768	2	1		12768	3	2
	12780	2	1		12780	3	2
	12792	2	1		12792	3	2
	12804	2	1		12804	3	2
	12816	2	3		12816	3	2
	12828	2	2		12828	3	2
	12840	2	2		12840	3	2
	12852	2	2		12852	3	2
	12864	2	2		12864	3	2
	12876	2	2		12876	3	2
	12888	2	2		12888	3	2
	12900	2	2		12900	3	2
	12912	2	2		12912	3	2
	12924	2	2		12924	3	2
	12936	2	2		12936	3	2
	12948	2	2		12948	3	2
	12960	1	2		12960	3	3
	12972	1	2		12972	3	2
	12984	1	1		12984	3	2
	12996	1	3		12996	3	2
	13008	3	3		13008	3	2
	13020	3	2		13020	3	2
	13032	3	2		13032	3	3
	13044	3	2		13044	3	3
	13056	2	2		13056	3	2
	13068	2	2		13068	3	2
	13080	2	2		13080	3	2
	13092	2	2		13092	3	2
	13104	2	2		13104	3	2
	13116	2	2		13116	3	2
	13128	2	2		13128	3	2
	13140	2	2		13140	3	2
	13152	3	2		13152	3	2
	13164	3	2		13164	3	3
	13176	3	2		13176	3	2
	13188	3	2		13188	3	2
	13200	3	2		13200	3	2
	13212	3	2		13212	3	2
	13224	3	2		13224	3	2
	13236	3	2		13236	3	2
	13248	2	2		13248	3	2
	13260	2	2		13260	3	2
	13272	2	2		13272	3	2
	13284	2	2		13284	3	2
	13296	2	2		13296	3	2
	13308	2	2		13308	3	2
	13320	3	2		13320	3	2
	13332	2	2		13332	3	1
	13344	2	2		13344	3	1
	13356	2	2		13356	3	1
	13368	3	3		13368	3	1
	13380	3	3		13380	3	1
	13392	2	3		13392	3	1
	13404	2	3		13404	3	1
	13416	2	2		13416	3	1
	13428	2	2		13428	3	3
	13440	2	2		13440	3	3
	13452	2	2		13452	3	3
	13464	3	2		13464	3	2
	13476	2	2		13476	3	2
	13488	2	2		13488	3	2
	13500	2	2		13500	3	2
	13512	2	2		13512	3	2
	13524	2	2		13524	3	2
	13536	2	2		13536	3	2
	13548	2	2		13548	3	2
	13560	2	2		13560	3	2
	13572	2	2		13572	3	2
	13584	3	2		13584	3	2
	13596	3	2		13596	3	2
	13608	3	2		13608	3	2
	13620	2	2		13620	3	2
	13632	2	2		13632	3	2
	13644	2	2		13644	3	2
	13656	2	2		13656	3	2
	13668	2	1		13668	3	2
	13680	2	1		13680	3	2
	13692	2	1		13692	3	2
	13704	2	1		13704	3	2
	13716	2	1		13716	3	3
	13728	2	1		13728	3	2
	13740	2	1		13740	3	2
	13752	2	1		13752	3	2
	13764	2	1		13764	3	2
	13776	2	1		13776	3	3
	13788	2	1		13788	3	3
	13800	2	1		13800	3	3
	13812	2	1		13812	3	3
	13824	2	1		13824	3	3
	13836	2	3		13836	3	3
	13848	2	3		13848	3	3
	13860	3	3		13860	3	3
	13872	2	3		13872	3	3
	13884	2	3		13884	3	3
	13896	2	3		13896	3	3
	13908	2	3		13908	2	3
	13920	2	3		13920	2	3
	13932	1	3		13932	2	3
	13944	1	3		13944	2	3
	13956	1	3		13956	2	3
	13968	1	3		13968	2	3
	13980	3	3		13980	2	3
	13992	2	3		13992	2	3
	14004	2	3		14004	3	3
	14016	2	3		14016	3	3
	14028	2	3		14028	3	3
	14040	2	3		14040	3	3
	14052	2	3		14052	3	3
	14064	1	3		14064	3	3
	14076	1	3		14076	3	3
	14088	1	3		14088	3	3
	14100	1	3		14100	3	3
	14112	1	3		14112	3	3
	14124	1	3		14124	3	3
	14136	1	3		14136	3	3
	14148	3	3		14148	3	3
	14160	3	3		14160	3	3
	14172	2	3		14172	3	3
	14184	2	3		14184	3	3
	14196	2	3		14196	3	3
	14208	3	3		14208	3	3
	14220	3	3		14220	3	3
	14232	3	3		14232	3	3
	14244	2	3		14244	2	3
	14256	2	3		14256	2	3
	14268	2	3		14268	2	3
	14280	2	3		14280	2	3
	14292	2	3		14292	2	3
	14304	2	3		14304	2	3
	14316	2	3		14316	2	3
	14328	2	3		14328	2	3
	14340	2	3		14340	3	3
	14352	2	3		14352	3	3
	14364	2	3		14364	3	3
	14376	2	3		14376	3	3
	14388	2	3		14388	3	3
	14400	2	3		14400	3	3
	14412	2	3		14412	3	3
	14424	2	3		14424	3	3
	14436	2	3		14436	3	3
	14448	2	3		14448	3	3
	14460	2	3		14460	3	3
	14472	2	3		14472	3	3
	14484	2	3		14484	3	3
	14496	2	3		14496	3	3
	14508	2	3		14508	3	3
	14520	2	3		14520	3	3
	14532	2	3		14532	3	3
	14544	3	3		14544	3	3
	14556	3	3		14556	3	3
	14568	3	3		14568	3	3
	14580	3	3		14580	3	3
	14592	3	3		14592	3	3
	14604	3	3		14604	3	3
	14616	3	3		14616	3	3
	14628	3	3		14628	3	3
	14640	3	3		14640	3	3
	14652	3	3		14652	3	3
	14664	3	3		14664	3	3
	14676	3	3		14676	3	3
	14688	3	3		14688	3	3
	14700	3	3		14700	3	3
	14712	3	3		14712	3	3
	14724	3	3		14724	3	3
	14736	3	3		14736	3	3
	14748	3	3		14748	3	3
	14760	3	3		14760	3	3
	14772	3	3		14772	3	3
	14784	3	3		14784	3	3
	14796	3	3		14796	3	3
	14808	3	3		14808	3	3
	14820	3	3		14820	3	3
	14832	3	3		14832	3	3
	14844	3	3		14844	3	3
	14856	3	3		14856	3	3
	14868	3	3		14868	3	3
	14880	3	3		14880	3	3
	14892	3	3		14892	3	3
	14904	3	3		14904	3	3
	14916	3	3		14916	3	3
	14928	3	3		14928	3	3
	14940	3	3		14940	3	3
	14952	3	3		14952	3	3
	14964	3	3		14964	3	3
	14976	3	3		14976	3	3
	14988	3	3		14988	3	3
	15000	3	3		15000	2	3
	15012	3	3		15012	2	3
	15024	3	3		15024	2	3
	15036	3	3		15036	2	3
	15048	3	2		15048	2	3
	15060	3	2		15060	2	3
	15072	3	2		15072	2	3
	15084	3	2		15084	2	3
	15096	3	2		15096	3	3
	15108	3	2		15108	3	3
	15120	3	2		15120	3	3
	15132	3	2		15132	3	3
	15144	3	2		15144	3	3
	15156	3	2		15156	3	3
	15168	3	2		15168	3	3
	15180	3	2		15180	3	3
	15192	3	3		15192	3	3
	15204	3	2		15204	3	3
	15216	3	3		15216	3	3
	15228	3	3		15228	3	3
	15240	3	3		15240	3	3
	15252	3	3		15252	3	3
	15264	3	3		15264	3	3
	15276	3	3		15276	3	3
	15288	3	3		15288	3	3
	15300	3	3		15300	3	3
	15312	3	3		15312	3	3
	15324	3	3		15324	3	3
	15336	3	3		15336	3	3
	15348	3	3		15348	3	3
	15360	3	3		15360	3	3
	15372	3	3		15372	3	3
	15384	3	3		15384	3	3
	15396	3	3		15396	3	3
	15408	3	3		15408	3	3
	15420	3	2		15420	3	3
	15432	3	2		15432	3	3
	15444	3	2		15444	3	3
	15456	3	2		15456	3	3
	15468	3	2		15468	3	3
	15480	3	2		15480	3	3
	15492	3	2		15492	3	3
	15504	3	2		15504	3	3
	15516	3	2		15516	3	3
	15528	3	2		15528	3	3
	15540	3	2		15540	2	3
	15552	3	2		15552	2	3
	15564	3	2		15564	2	3
	15576	3	2		15576	2	3
	15588	3	2		15588	2	3
	15600	3	2		15600	2	3
	15612	3	2		15612	3	3
	15624	3	2		15624	3	3
	15636	3	2		15636	2	3
	15648	3	2		15648	2	3
	15660	3	2		15660	2	3
	15672	3	2		15672	2	3
	15684	3	2		15684	2	3
	15696	3	2		15696	2	3
	15708	3	2		15708	2	3
	15720	3	2		15720	2	3
	15732	3	3		15732	2	3
	15744	3	2		15744	2	3
	15756	3	2		15756	2	3
	15768	3	2		15768	2	3
	15780	3	2		15780	2	3
	15792	3	2		15792	2	3
	15804	3	2		15804	2	3
	15816	3	2		15816	2	3
	15828	3	2		15828	2	3
	15840	3	2		15840	2	3
	15852	3	2		15852	2	3
	15864	3	2		15864	2	3
	15876	3	2		15876	2	3
	15888	3	2		15888	2	3
	15900	3	2		15900	2	3
	15912	3	2		15912	3	3
	15924	3	2		15924	3	3
	15936	3	2		15936	3	3
	15948	3	2		15948	3	3
	15960	3	2		15960	3	3
	15972	3	2		15972	3	3
	15984	3	2		15984	3	3
	15996	3	2		15996	3	3
	16008	3	2		16008	3	3
	16020	3	2		16020	3	3
	16032	3	2		16032	3	3
	16044	3	2		16044	3	3
	16056	3	2		16056	3	3
	16068	3	2		16068	3	3
	16080	3	3		16080	3	3
	16092	3	3		16092	3	3
	16104	3	2		16104	3	3
	16116	3	2		16116	3	3
	16128	3	2		16128	3	3
	16140	3	2		16140	3	3
	16152	3	2		16152	3	3
	16164	3	2		16164	3	3
	16176	3	2		16176	3	3
	16188	3	2		16188	3	3
	16200	2	2		16200	3	3
	16212	2	2		16212	3	3
	16224	2	2		16224	3	3
	16236	2	2		16236	3	3
	16248	2	2		16248	3	3
	16260	2	2		16260	3	3
	16272	2	2		16272	3	3
	16284	3	2		16284	3	3
	16296	2	2		16296	3	3
	16308	2	2		16308	3	3
	16320	2	2		16320	3	3
	16332	3	2		16332	3	3
	16344	3	2		16344	3	3
	16356	3	2		16356	3	3
	16368	3	2		16368	3	3
	16380	3	2		16380	3	3
	16392	3	2		16392	3	3
	16404	3	2		16404	3	3
	16416	3	3		16416	3	3
	16428	3	3		16428	3	3
	16440	3	2		16440	3	3
	16452	3	2		16452	3	3
	16464	3	2		16464	3	3
	16476	3	2		16476	3	3
	16488	3	2		16488	3	3
	16500	3	2		16500	3	3
	16512	3	3		16512	3	3
	16524	3	2		16524	3	3
	16536	3	2		16536	3	3
	16548	3	2		16548	3	3
	16560	3	2		16560	3	3
	16572	3	2		16572	3	3
	16584	3	2		16584	3	3
	16596	3	2		16596	3	3
	16608	3	2		16608	3	3
	16620	3	2		16620	3	3
	16632	3	2		16632	3	3
	16644	3	2		16644	3	3
	16656	3	2		16656	3	3
	16668	3	2		16668	3	3
	16680	3	1		16680	3	3
	16692	3	1		16692	3	3
	16704	3	1		16704	3	3
	16716	3	1		16716	3	3
	16728	3	1		16728	3	3
	16740	3	1		16740	3	3
	16752	3	1		16752	3	3
	16764	3	1		16764	3	3
	16776	3	1		16776	3	3
	16788	3	1		16788	3	3
	16800	3	1		16800	3	3
	16812	3	1		16812	3	3
	16824	3	1		16824	3	3
	16836	3	1		16836	3	3
	16848	3	1		16848	3	3
	16860	3	3		16860	3	3
	16872	3	3		16872	3	3
	16884	3	3		16884	3	3
	16896	3	3		16896	3	3
	16908	3	2		16908	3	3
	16920	3	2		16920	3	3
	16932	3	2		16932	3	3
	16944	3	2		16944	3	3
	16956	3	2		16956	3	3
	16968	3	2		16968	3	3
	16980	3	2		16980	3	3
	16992	3	2		16992	3	3
	17004	3	2		17004	3	3
	17016	3	2		17016	3	3
	17028	3	2		17028	3	3
	17040	3	2		17040	3	3
	17052	3	2		17052	3	3
	17064	3	2		17064	3	3
	17076	3	2		17076	3	3
	17088	3	2		17088	3	3
	17100	3	2		17100	3	3
	17112	2	2		17112	2	3
	17124	2	2		17124	2	3
	17136	2	2		17136	3	3
	17148	2	2		17148	3	3
	17160	2	2		17160	3	3
	17172	2	2		17172	3	3
	17184	2	2		17184	3	3
	17196	2	2		17196	3	3
	17208	2	2		17208	3	3
	17220	2	2		17220	2	3
	17232	2	2		17232	2	3
	17244	2	2		17244	2	3
	17256	2	2		17256	2	3
	17268	2	2		17268	2	3
	17280	2	2		17280	2	3
	17292	2	2		17292	2	3
	17304	2	2		17304	2	3
	17316	2	2		17316	2	3
	17328	2	2		17328	2	3
	17340	2	2		17340	2	3
	17352	3	2		17352	2	3
	17364	2	2		17364	2	3
	17376	2	2		17376	2	3
	17388	2	2		17388	2	3
	17400	2	2		17400	2	3
	17412	2	2		17412	2	3
	17424	2	2		17424	2	3
	17436	2	2		17436	2	3
	17448	2	2		17448	2	3
	17460	2	2		17460	2	3
	17472	2	2		17472	2	3
	17484	2	2		17484	2	3
	17496	2	2		17496	2	3
	17508	2	2		17508	2	3
	17520	2	2		17520	2	3
	17532	2	2		17532	2	3
	17544	2	2		17544	2	3
	17556	2	2		17556	2	3
	17568	2	2		17568	2	3
	17580	2	2		17580	2	3
	17592	2	3		17592	2	3
	17604	2	2		17604	2	3
	17616	3	2		17616	1	3
	17628	3	2		17628	1	3
	17640	2	2		17640	1	3
	17652	2	2		17652	1	3
	17664	2	2		17664	1	3
	17676	2	2		17676	3	3
	17688	2	2		17688	3	3
	17700	2	1		17700	2	3
	17712	2	1		17712	2	3
	17724	2	1		17724	2	3
	17736	2	3		17736	2	3
	17748	2	3		17748	2	3
	17760	2	2		17760	2	3
	17772	2	2		17772	2	3
	17784	2	2		17784	2	3
	17796	2	2		17796	2	3
	17808	2	2		17808	2	3
	17820	2	3		17820	2	3
	17832	2	2		17832	2	3
	17844	2	2		17844	2	3
	17856	2	2		17856	2	3
	17868	2	2		17868	2	3
	17880	2	2		17880	2	3
	17892	3	2		17892	2	3
	17904	2	2		17904	2	3
	17916	2	2		17916	2	3
	17928	2	2		17928	2	3
	17940	2	2		17940	2	3
	17952	2	2		17952	2	3
	17964	2	2		17964	2	3
	17976	2	2		17976	2	3
	17988	2	2		17988	2	3
	18000	2	2		18000	2	3
	18012	2	2		18012	2	3
	18024	1	2		18024	2	3
	18036	1	3		18036	2	3
	18048	1	2		18048	2	3
	18060	1	2		18060	2	3
	18072	1	2		18072	2	3
	18084	3	2		18084	2	3
	18096	3	2		18096	2	3
	18108	2	1		18108	2	3
	18120	2	1		18120	2	3
	18132	2	3		18132	2	3
	18144	2	3		18144	2	3
	18156	2	2		18156	3	3
	18168	2	2		18168	2	3
	18180	2	2		18180	2	3
	18192	2	2		18192	2	3
	18204	2	2		18204	2	3
	18216	2	2		18216	2	3
	18228	2	2		18228	2	3
	18240	2	3		18240	2	3
	18252	2	2		18252	2	3
	18264	2	2		18264	2	3
	18276	2	2		18276	2	3
	18288	2	2		18288	2	3
	18300	2	2		18300	2	3
	18312	2	2		18312	2	3
	18324	2	2		18324	2	3
	18336	2	2		18336	2	3
	18348	2	3		18348	2	3
	18360	2	3		18360	2	3
	18372	2	3		18372	2	3
	18384	2	3		18384	2	3
	18396	2	2		18396	2	3
	18408	2	2		18408	2	3
	18420	2	2		18420	2	3
	18432	2	2		18432	2	3
	18444	2	2		18444	2	3
	18456	1	2		18456	1	3
	18468	1	2		18468	1	3
	18480	3	2		18480	1	3
	18492	3	2		18492	1	3
	18504	2	2		18504	1	3
	18516	2	2		18516	1	3
	18528	2	2		18528	3	3
	18540	2	2		18540	3	3
	18552	2	2		18552	2	3
	18564	2	2		18564	2	3
	18576	2	2		18576	2	3
	18588	2	2		18588	2	3
	18600	2	1		18600	2	3
	18612	2	1		18612	2	3
	18624	2	1		18624	2	3
	18636	2	1		18636	2	3
	18648	2	1		18648	3	3
	18660	2	1		18660	3	3
	18672	2	1		18672	2	3
	18684	2	3		18684	2	3
	18696	2	2		18696	2	3
	18708	2	2		18708	2	3
	18720	1	2		18720	2	3
	18732	1	2		18732	2	3
	18744	1	2		18744	2	3
	18756	1	3		18756	2	3
	18768	1	3		18768	2	3
	18780	1	2		18780	2	3
	18792	1	2		18792	2	3
	18804	1	2		18804	2	3
	18816	1	2		18816	2	3
	18828	3	2		18828	2	3
	18840	3	2		18840	2	3
	18852	3	2		18852	2	2
	18864	2	2		18864	2	2
	18876	2	2		18876	2	2
	18888	2	2		18888	2	2
	18900	2	2		18900	2	2
	18912	2	2		18912	2	2
	18924	2	2		18924	2	2
	18936	2	2		18936	2	2
	18948	2	2		18948	2	2
	18960	2	2		18960	2	2
	18972	2	2		18972	2	2
	18984	2	2		18984	2	2
	18996	2	2		18996	2	2
	19008	2	2		19008	2	3
	19020	2	2		19020	2	3
	19032	2	2		19032	2	3
	19044	2	2		19044	2	3
	19056	2	3		19056	2	3
	19068	2	3		19068	2	3
	19080	2	3		19080	2	3
	19092	2	3		19092	2	3
	19104	2	3		19104	2	3
	19116	2	3		19116	2	3
	19128	2	3		19128	2	3
	19140	2	3		19140	2	3
	19152	2	3		19152	2	3
	19164	2	3		19164	2	3
	19176	2	3		19176	2	3
	19188	2	3		19188	2	3
	19200	2	3		19200	2	3
	19212	2	3		19212	2	3
	19224	2	3		19224	2	2
	19236	2	3		19236	2	2
	19248	2	3		19248	2	2
	19260	3	3		19260	2	2
	19272	3	3		19272	2	2
	19284	2	3		19284	2	2
	19296	2	3		19296	2	2
	19308	2	3		19308	3	2
	19320	2	3		19320	2	2
	19332	2	3		19332	2	2
	19344	2	3		19344	2	2
	19356	2	3		19356	2	2
	19368	2	3		19368	2	2
	19380	2	3		19380	2	2
	19392	2	3		19392	2	2
	19404	2	3		19404	2	2
	19416	3	3		19416	2	2
	19428	3	3		19428	2	2
	19440	2	3		19440	2	2
	19452	2	3		19452	2	2
	19464	2	3		19464	2	2
	19476	2	3		19476	2	2
	19488	2	3		19488	2	2
	19500	2	3		19500	2	2
	19512	2	2		19512	1	2
	19524	1	2		19524	1	2
	19536	1	2		19536	1	2
	19548	1	3		19548	1	2
	19560	1	2		19560	1	2
	19572	1	2		19572	1	2
	19584	1	2		19584	1	2
	19596	1	2		19596	1	2
	19608	1	2		19608	1	2
	19620	1	2		19620	1	2
	19632	1	2		19632	1	2
	19644	1	2		19644	1	2
	19656	1	2		19656	1	2
	19668	3	2		19668	1	2
	19680	3	2		19680	1	2
	19692	2	2		19692	1	2
	19704	3	2		19704	1	2
	19716	2	2		19716	1	2
	19728	2	2		19728	1	2
	19740	2	2		19740	1	2
	19752	2	3		19752	1	2
	19764	2	3		19764	1	2
	19776	2	2		19776	3	2
	19788	2	2		19788	2	2
	19800	2	2		19800	2	2
	19812	2	2		19812	2	2
	19824	2	2		19824	2	2
	19836	2	2		19836	2	3
	19848	2	2		19848	2	2
	19860	3	2		19860	2	2
	19872	2	2		19872	2	2
	19884	2	2		19884	2	2
	19896	2	2		19896	2	2
	19908	2	2		19908	2	2
	19920	2	2		19920	2	2
	19932	2	2		19932	2	2
	19944	2	2		19944	2	2
	19956	2	2		19956	2	2
	19968	2	2		19968	2	2
	19980	2	2		19980	2	2
	19992	2	2		19992	2	2
	20004	2	2		20004	2	2
	20016	2	2		20016	2	2
	20028	2	2		20028	2	2
	20040	2	2		20040	2	2
	20052	2	2		20052	2	2
	20064	2	3		20064	2	2
	20076	2	2		20076	2	2
	20088	2	2		20088	2	2
	20100	2	2		20100	2	2
	20112	3	2		20112	2	2
	20124	2	2		20124	2	2
	20136	2	2		20136	2	2
	20148	2	2		20148	2	2
	20160	2	2		20160	2	2
	20172	2	2		20172	2	2
	20184	2	2		20184	2	2
	20196	3	2		20196	2	2
	20208	3	2		20208	2	2
	20220	3	3		20220	2	2
	20232	3	3		20232	2	2
	20244	2	3		20244	2	2
	20256	2	2		20256	2	2
	20268	2	2		20268	2	2
	20280	2	2		20280	2	3
	20292	2	2		20292	2	3
	20304	2	2		20304	2	3
	20316	2	2		20316	2	3
	20328	2	2		20328	2	3
	20340	2	2		20340	2	3
	20352	2	2		20352	3	2
	20364	2	2		20364	2	2
	20376	3	2		20376	2	2
	20388	3	2		20388	2	2
	20400	2	2		20400	2	2
	20412	2	2		20412	2	2
	20424	2	2		20424	2	2
	20436	3	2		20436	2	2
	20448	2	2		20448	2	2
	20460	2	1		20460	2	2
	20472	2	3		20472	2	2
	20484	2	3		20484	2	2
	20496	2	2		20496	2	2
	20508	2	2		20508	2	2
	20520	2	2		20520	2	2
	20532	2	2		20532	2	2
	20544	2	2		20544	2	2
	20556	2	3		20556	3	2
	20568	2	2		20568	2	2
	20580	2	2		20580	2	2
	20592	2	2		20592	2	2
	20604	2	2		20604	2	2
	20616	2	2		20616	2	2
	20628	2	2		20628	2	2
	20640	2	2		20640	2	2
	20652	2	2		20652	2	2
	20664	2	2		20664	2	2
	20676	2	2		20676	2	2
	20688	2	2		20688	2	2
	20700	2	2		20700	2	2
	20712	3	3		20712	2	2
	20724	3	2		20724	2	2
	20736	3	2		20736	2	2
	20748	2	2		20748	2	2
	20760	2	2		20760	2	2
	20772	2	2		20772	2	2
	20784	2	2		20784	2	2
	20796	2	2		20796	2	2
	20808	2	3		20808	2	2
	20820	2	2		20820	1	2
	20832	2	2		20832	1	2
	20844	2	2		20844	3	2
	20856	2	2		20856	3	2
	20868	2	2		20868	2	2
	20880	3	2		20880	2	1
	20892	2	2		20892	2	1
	20904	2	3		20904	2	1
	20916	2	3		20916	2	3
	20928	2	2		20928	2	3
	20940	2	2		20940	2	3
	20952	2	3		20952	2	3
	20964	2	2		20964	2	2
	20976	1	2		20976	2	2
	20988	1	2		20988	2	2
	21000	1	2		21000	2	2
	21012	1	2		21012	2	2
	21024	1	2		21024	2	2
	21036	1	2		21036	2	2
	21048	1	2		21048	2	2
	21060	1	2		21060	2	2
	21072	1	3		21072	2	2
	21084	1	2		21084	1	3
	21096	1	2		21096	1	3
	21108	1	2		21108	1	2
	21120	1	2		21120	1	2
	21132	1	2		21132	1	2
	21144	1	2		21144	1	2
	21156	1	2		21156	3	2
	21168	1	2		21168	2	2
	21180	3	2		21180	2	2
	21192	3	2		21192	2	2
	21204	3	2		21204	2	2
	21216	2	2		21216	2	2
	21228	2	2		21228	2	2
	21240	2	2		21240	3	2
	21252	2	2		21252	3	2
	21264	2	2		21264	3	2
	21276	3	1		21276	3	2
	21288	3	1		21288	3	2
	21300	2	3		21300	2	2
	21312	3	3		21312	2	2
	21324	2	2		21324	2	2
	21336	2	2		21336	2	2
	21348	2	2		21348	2	2
	21360	2	2		21360	2	2
	21372	2	2		21372	2	2
	21384	2	2		21384	3	3
	21396	2	2		21396	3	3
	21408	2	2		21408	2	3
	21420	2	3		21420	2	3
	21432	2	3		21432	2	2
	21444	2	3		21444	2	2
	21456	2	3		21456	2	2
	21468	2	3		21468	2	2
	21480	2	3		21480	2	2
	21492	2	3		21492	2	2
	21504	2	3		21504	2	2
	21516	2	3		21516	2	2
	21528	2	3		21528	2	2
	21540	2	3		21540	2	2
	21552	2	3		21552	2	2
	21564	2	3		21564	2	2
	21576	2	3		21576	2	2
	21588	2	3

## Sheet: Fig. 1e
	Fig. 1e
		MGDTR- DT			MGDTR+ Veh.			MGDTR+ DT
		W	N	R	W	N	R	W	N	R
	∆ Bout duration at nighttime (s)	-84.6677	32.4823	12.2111	36.0455	-94.261	-12.4731	-286.979	-42.1052	-8.07867
		127.091	40.2563	-16.4615	-21.0195	-40.5565	-41.1358	-314.96	-45.1467	-5.1008
		72.264	62.9793	-13.1193	153.881	66.8438	-6.54307	-128.962	-38.2662	-7.69445
		3.55833	-3.74033	-5.53593	119.955	58.405	3.8929	-71.2125	10.009	-2.28567
		-101.522	0.588333	2.8937	-45.1608	33.6325	-0.1526	-344.852	-54.1172	-18.0539
								-484.223	-45.058	-27.0381
								-194.728	-79.1825	-28.0162
								54.9988	23.873	-12.5212

## Sheet: Fig. 1f
Bout duration of quick arousal (s)		MGDTR- DT		MGDTR+ Veh.		MGDTR+ DT				Bout duration of stable wake (s)		MGDTR- DT		MGDTR+ Veh.		MGDTR+ DT
		Day 0	Day 4	Day 0	Day 4	Day 0	Day 4					Day 0	Day 4	Day 0	Day 4	Day 0	Day 4
Prob. of event (%)	0	0	0	0	0	0	0			Prob. of event (%)	600	39.4737	44.1176	35.8974	25	35.8974	50.6667
	4	0	0	0	0	0	0				1200	15.7895	11.7647	12.8205	17.8571	7.69231	24
	8	0	0	0	0	0	0				1800	10.5263	5.88235	7.69231	10.7143	5.12821	4
	12	13.8889	18.6567	27.0718	19.3333	26.378	27.9221				2400	7.89474	14.7059	10.2564	7.14286	5.12821	8
	16	25	29.8507	8.83978	22.6667	22.8346	21.7532				3000	10.5263	0	12.8205	3.57143	2.5641	5.33333
	20	16.6667	15.6716	20.442	16.6667	15.3543	16.8831				3600	5.26316	2.94118	2.5641	3.57143	10.2564	5.33333
	24	24.0741	11.194	9.94475	11.3333	9.84252	9.41558				4200	0	0	5.12821	3.57143	7.69231	0
	28	3.7037	7.46269	6.62983	10	7.48031	6.16883				4800	2.63158	8.82353	5.12821	10.7143	12.8205	0
	32	4.62963	4.47761	6.62983	8	3.54331	3.8961				5400	0	8.82353	2.5641	3.57143	0	2.66667
	36	4.62963	0.746269	6.07735	6	3.14961	4.54545				6000	7.89474	2.94118	2.5641	0	2.5641	0
	40	2.77778	4.47761	3.8674	1.33333	3.14961	1.94805				6600	0	0	0	0	5.12821	0
	44	1.85185	5.22388	1.65746	1.33333	2.75591	1.94805				7200	0	0	0	0	0	0
	48	0.925926	0.746269	2.20994	1.33333	2.75591	1.2987				7800	0	0	0	3.57143	0	0
	52	0	0.746269	3.31492	1.33333	1.5748	1.94805				8400	0	0	0	0	2.5641	0
	56	0	0.746269	2.20994	0.666667	0.393701	1.62338				9000	0	0	0	3.57143	2.5641	0
	60	1.85185	0	1.10497	0	0.787402	0.649351				9600	0	0	0	0	0	0
											10200	0	0	0	3.57143	0	0
											10800	0	0	0	0	0	0
											11400	0	0	0	0	0	0

## Sheet: Fig. 1g
		MGDTR- DT				MGDTR+ Veh.				MGDTR+ DT
		WN	NW	RW	NR	WN	NW	RW	NR	WN	NW	RW	NR
	∆ Transition #/h at nighttime	0.166667	0	0.111111	0.0555556	0.0416667	-0.541667	0.333333	0.0833333	-0.958333	0.583333	-1.70833	-0.75
		-0.555556	-0.444444	-0.222222	-0.388889	-0.0833333	-0.166667	-0.25	-0.416667	3.79167	2.45833	0.791667	1.04167
		-1.61111	-2.83333	1.05556	1.11111	0.125	-0.583333	0.791667	1	2.83333	2	0.722222	0.777778
		-0.222222	-0.555556	0.5	0.277778	0.458333	0.416667	-0.0833333	0.0416667	2.95833	2.625	0.291667	0.666667
		0.777778	0.5	0.0555556	-0.222222	-1.20833	-0.875	-0.25	-0.458333	1.29167	1.625	-0.5	-0.375
										0.375	0.916667	-0.625	-0.166667
										2.875	1.95833	0.875	0.583333
										3.5	3.16667	-0.166667	-0.5

## Sheet: Fig. 2b
	Scaled intensity	Sleepday						Wakenight						log2(Sday/Wnight)	Pvalue
	LCFAs	-0.279013	-1.19228	0.390496	-1.08274	-1.00632	-0.640411	1.8707	0.424285	1.00422	1.08908	-0.885607	0.307585	-0.549804	0.0187065
	LC-MUFAs	-0.166113	-1.30281	0.397708	-1.29733	-1.14956	-0.700045	0.887353	0.823422	0.845498	1.56563	-0.654075	0.750327	-0.59226	0.00654116
	LC-PUFAs	0.172287	-1.35645	0.692312	-1.25215	-1.2036	-0.931364	0.825068	0.675185	0.697068	1.59982	-0.498449	0.580274	-0.694683	0.0159715
	DA	0.497143	-0.658368	0.0169836	-0.929479	-1.69587	-1.28622	-0.513266	0.387747	0.913823	1.16455	1.28453	0.818425	-0.362872	0.010287
	LCACs	-0.213352	-0.842284	0.368446	-0.694149	-1.37262	-1.56195	-0.317232	1.27406	1.40974	0.656024	1.05021	0.243108	-0.438814	0.00484802
	MUACs	0.117961	-0.935452	-0.073589	-0.578747	-1.26219	-1.66353	-0.121785	0.777814	0.840138	1.53524	1.31339	0.0507457	-0.458205	0.00373301
	PUACs	-0.0667456	-0.121051	-0.905886	-0.895492	-1.36764	-0.366121	-1.20095	1.13784	1.22073	1.55084	0.18547	0.829003	-0.383212	0.0226599
	Carnitine	0.526646	-0.695078	-0.352434	-1.02449	-1.00757	-0.933307	-1.33881	0.642604	0.979188	0.438326	1.40216	1.36277	-0.230495	0.0363967
	Acs	-0.653104	1.50345	-1.02346	1.27297	1.16832	1.06139	0.376013	-0.85	-0.88407	-0.469858	-0.46801	-1.03364	0.559713	0.0482458
	HFAs	-0.0718235	-1.36347	0.539303	-1.08095	-1.38748	-0.772074	0.560736	0.727174	0.842223	1.45109	-0.541797	1.09706	-0.78692	0.00826741
	EC	0.684272	-0.697905	0.288471	-0.763323	-1.284	-1.66319	-0.953203	0.789273	0.939438	1.08707	1.0423	0.530793	-0.427555	0.0399636
	PLP	-0.555233	1.6426	-0.783491	1.22937	0.963333	1.32278	0.150936	-0.757322	-0.760996	-0.901085	-0.75816	-0.79273	0.502395	0.0183262
	PC	0.5119	-0.617225	-0.445323	-0.990142	-1.18668	-1.34721	-0.435072	1.68518	0.042867	0.89743	1.35659	0.527685	-0.133151	0.00978482
	PE	0.675022	-0.870455	0.0596488	-1.10784	-1.18542	-1.37831	-0.573333	1.34651	0.167518	1.3246	1.03316	0.508898	-0.274413	0.0188296
	PS	0.735461	-0.955853	0.466623	-1.14379	-1.35902	-1.44037	-0.530536	1.07638	1.09425	0.865531	0.567366	0.623958	-0.357686	0.023945
	PG	0.984853	-0.984521	-0.0612	-1.07966	-1.37616	-1.29112	-0.527746	0.733797	0.600374	1.16987	1.14737	0.684141	-0.414498	0.01881
	LP	0.683517	-0.261801	-0.203187	-0.450558	-1.39542	-2.02763	-0.0845882	1.41629	0.320853	0.848631	1.15123	0.00265879	-0.319964	0.0261266
	PL	0.629384	-0.941129	0.561641	-1.02734	-1.22211	-1.52284	-0.715511	1.34544	0.860128	0.842771	0.760483	0.429075	-0.278571	0.0339894
	LyPL	0.794499	-0.939412	0.682922	-1.0863	-1.26693	-1.57331	-0.577201	1.14162	1.00915	0.670558	0.579315	0.56509	-0.443737	0.0435072
	MG	-0.180961	-0.902431	0.597865	-0.96269	-1.22465	-1.07638	-0.258656	1.53554	-0.264605	1.21218	0.026324	1.49846	-0.958094	0.02141
	DAG	0.278239	-1.08102	0.613386	-0.859561	-1.27001	-1.24659	-1.03729	1.16337	0.900123	0.756319	1.07956	0.703479	-0.45761	0.0312669
	CERs	-0.763817	1.27578	-0.759393	0.965964	1.11367	1.60816	0.528746	-0.769785	-0.858142	-0.757315	-0.701512	-0.882362	1.03366	0.0396226
	HexCERs	0.541755	-0.937199	0.219935	-0.857292	-1.17671	-1.61251	-0.630203	1.4479	0.703006	1.15131	0.781708	0.368282	-0.398501	0.0182162
	dhSMs	0.642068	-1.10567	0.530593	-0.998051	-1.4251	-1.03618	-0.848295	0.611591	1.09455	1.39179	0.346176	0.796517	-0.997876	0.0432137
	SMs	0.771337	-1.13638	0.373056	-1.07766	-1.31491	-1.365	-0.405892	1.17895	0.879308	1.15521	0.710724	0.23126	-0.542986	0.0213962
	SPHs	-0.121366	-0.521835	-0.662144	-0.760885	-1.08778	-1.33515	-0.649658	1.48728	0.40339	1.58463	0.970013	0.693499	-0.389228	0.00268406
	Sterol	0.103838	-0.930579	-0.402339	-0.270203	-1.21396	-0.692804	-0.944595	1.51375	-0.687072	1.16224	1.4447	0.917027	-0.422873	0.0421656

## Sheet: Fig. 2c
	Fig. 2c
	Pathway Name	-log(p)	Impact
	Unsaturated fatty acids	12.773	0
	Sphingolipids	7.8695	0.52131
	Glycerophospholipids	4.2231	0.20463
	Beta-Alanine metabolism	3.0067	0.22222
	Lysine degradation	2.262	0.02942
	Purine metabolism	2.1205	0.06614
	Nicotinate and nicotinamide metabolism	2.0005	0
	Histidine metabolism	1.7664	0
	Arginine and proline metabolism	1.7444	0.03405
	Lysine biosynthesis	1.6818	0
	Sulfur metabolism	1.4831	0
	Cyanoamino acid metabolism	1.325	0
	Linoleic acid metabolism	1.325	1
	Taurine and hypotaurine metabolism	1.0851	0.42857
	Pyrimidine metabolism	1.0837	0.05867
	Fatty acid biosynthesis	1.0037	0
	Methane metabolism	0.99094	0
	Nitrogen metabolism	0.99094	0
	Glutathione metabolism	0.97358	0.01718
	Glycine, serine and threonine metabolism	0.76272	0.30025
	Glycosylphosphatidylinositol(GPI)-anchor biosynthesis	0.66409	0.0439
	Pantothenate and CoA biosynthesis	0.61748	0.04082
	Glycerolipid metabolism	0.50112	0
	Fructose and mannose metabolism	0.41112	0.00739
	Primary bile acid biosynthesis	0.38152	0.05952
	Alanine, aspartate and glutamate metabolism	0.33996	0.19304
	Glycolysis or Gluconeogenesis	0.30051	0
	Galactose metabolism	0.30051	0.13475
	Fatty acid elongation in mitochondria	0.28277	0
	Porphyrin and chlorophyll metabolism	0.28277	0
	Cysteine and methionine metabolism	0.28277	0.07479
	Inositol phosphate metabolism	0.26622	0
	Steroid biosynthesis	0.17644	0
	Amino sugar and nucleotide sugar metabolism	0.1573	0.03099
	Valine, leucine and isoleucine degradation	0.14858	0
	Fatty acid metabolism	0.14036	0
	Aminoacyl-tRNA biosynthesis	0.13609	0
	Tryptophan metabolism	0.13263	0.08384
	Tyrosine metabolism	0.1059	0.00135

## Sheet: Fig. 2d
	Fig. 2d
	Name	Lipid species	log2(Sday/Wnight)	log10(p)*-1
	'serine'	'Glycine, Serine and Threonine Metabolism'	0.230684	1.33229
	'N-palmitoyl-sphinganine (d18:0/16:0)'	'Dihydroceramides'	0.968791	1.23948
	'N-stearoyl-sphinganine (d18:0/18:0)*'	'Dihydroceramides'	1.16865	1.21206
	'N-palmitoyl-sphingosine (d18:1/16:0)'	'Ceramides'	0.966873	1.35497
	'N-stearoyl-sphingosine (d18:1/18:0)*'	'Ceramides'	1.11589	1.2529
	'N-stearoyl-sphingadienine (d18:2/18:0)*'	'Ceramides'	1.42319	1.40133
	'N-behenoyl-sphingadienine (d18:2/22:0)*'	'Ceramides'	0.419255	1.35707
	'ceramide (d18:1/17:0, d17:1/18:0)*'	'Ceramides'	1.44557	1.48071
	'ceramide (d18:1/20:0, d16:1/22:0, d20:1/18:0)*'	'Ceramides'	0.700805	1.05441
	'ceramide (d16:1/24:1, d18:1/22:1)*'	'Ceramides'	0.00340375	0.0126909
	'ceramide (d18:2/24:1, d18:1/24:2)*'	'Ceramides'	0.0107271	0.0805535
	'sphinganine'	'Sphingolipid Synthesis'	-0.461537	3.93453
	'sphingadienine'	'Sphingolipid Synthesis'	0.308089	0.766216
	'sphingosine'	'Sphingosines'	-0.38446	2.32495
	'sphingosine 1-phosphate'	'Sphingosines'	-0.593951	1.11098
	'eicosanoylsphingosine (d20:1)*'	'Sphingosines'	-0.325865	2.01031
	'glycosyl-N-stearoyl-sphinganine (d18:0/18:0)*'	'Hexosylceramides (HCER)'	-0.594016	1.69697
	'glycosyl-N-palmitoyl-sphingosine (d18:1/16:0)'	'Hexosylceramides (HCER)'	-0.382258	0.702721
	'glycosyl-N-stearoyl-sphingosine (d18:1/18:0)'	'Hexosylceramides (HCER)'	-0.288907	1.14181
	'glycosyl-N-arachidoyl-sphingosine (d18:1/20:0)*'	'Hexosylceramides (HCER)'	-0.515058	1.85963
	'glycosyl-N-erucoyl-sphingosine (d18:1/22:1)*'	'Hexosylceramides (HCER)'	-0.587021	1.55283
	'glycosyl-N-tricosenoyl-sphingosine (d18:1/23:1)*'	'Hexosylceramides (HCER)'	-0.517972	1.39053
	'glycosyl-N-nervonoyl-sphingosine (d18:1/24:1)*'	'Hexosylceramides (HCER)'	-0.401279	1.70053
	'glycosyl-N-(2-hydroxynervonoyl)-sphingosine (d18:1/24:1(2OH))*'	'Hexosylceramides (HCER)'	-0.215921	1.62717
	'glycosyl-N-tricosanoyl-sphingadienine (d18:2/23:0)*'	'Hexosylceramides (HCER)'	-0.177808	0.471918
	'glycosyl ceramide (d18:2/24:1, d18:1/24:2)*'	'Hexosylceramides (HCER)'	-0.540911	2.05535
	'glycosyl ceramide (d18:2/25:1, d18:1/25:2)'	'Hexosylceramides (HCER)'	-0.434632	1.62679
	'lactosyl-N-stearoyl-sphingosine (d18:1/18:0)*'	'Lactosylceramides (LCER)'	0.106307	0.343261
	'3-sulfo-nervonoyl-galactosylceramide (d18:1/24:1)'	'Glycosphingolipid Sulfates'	-0.229911	0.667195
	'palmitoyl dihydrosphingomyelin (d18:0/16:0)*'	'Dihydrosphingomyelins'	-0.234937	1.20817
	'behenoyl dihydrosphingomyelin (d18:0/22:0)*'	'Dihydrosphingomyelins'	-0.79703	1.36438
	'sphingomyelin (d18:0/18:0, d19:0/17:0)*'	'Dihydrosphingomyelins'	-0.0223468	0.0964413
	'sphingomyelin (d18:0/20:0, d16:0/22:0)*'	'Dihydrosphingomyelins'	-0.246863	0.348801
	'palmitoyl sphingomyelin (d18:1/16:0)'	'Sphingomyelins'	-0.206373	2.16867
	'hydroxypalmitoyl sphingomyelin (d18:1/16:0(OH))'	'Sphingomyelins'	-0.516482	1.64696
	'stearoyl sphingomyelin (d18:1/18:0)'	'Sphingomyelins'	0.245118	0.741215
	'behenoyl sphingomyelin (d18:1/22:0)*'	'Sphingomyelins'	-0.550683	1.2277
	'tricosanoyl sphingomyelin (d18:1/23:0)*'	'Sphingomyelins'	-0.25009	0.84259
	'lignoceroyl sphingomyelin (d18:1/24:0)'	'Sphingomyelins'	-0.717132	1.43518
	'sphingomyelin (d18:1/14:0, d16:1/16:0)*'	'Sphingomyelins'	-0.358073	1.64569
	'sphingomyelin (d17:1/16:0, d18:1/15:0, d16:1/17:0)*'	'Sphingomyelins'	-0.400055	0.769449
	'sphingomyelin (d18:1/17:0, d17:1/18:0, d19:1/16:0)'	'Sphingomyelins'	-0.0736083	0.290762
	'sphingomyelin (d18:1/18:1, d18:2/18:0)'	'Sphingomyelins'	0.21797	0.436389
	'sphingomyelin (d18:1/19:0, d19:1/18:0)*'	'Sphingomyelins'	-0.0927741	0.486138
	'sphingomyelin (d18:1/20:0, d16:1/22:0)*'	'Sphingomyelins'	0.0193726	0.05613
	'sphingomyelin (d18:1/21:0, d17:1/22:0, d16:1/23:0)*'	'Sphingomyelins'	-0.318903	0.947667
	'sphingomyelin (d18:1/22:1, d18:2/22:0, d16:1/24:1)*'	'Sphingomyelins'	-0.466446	0.910594
	'sphingomyelin (d18:2/23:0, d18:1/23:1, d17:1/24:1)*'	'Sphingomyelins'	-0.686434	1.41031
	'sphingomyelin (d18:1/24:1, d18:2/24:0)*'	'Sphingomyelins'	-0.491175	0.762671
	'sphingomyelin (d18:2/24:1, d18:1/24:2)*'	'Sphingomyelins'	-0.598257	1.45297

## Sheet: Fig. 2e
	Fig. 2e
		Ctl	SD6	SD12
	Nor. Brain ceramide	0.86713	1.13165	1.12076
		0.932838	1.21947	1.00487
		1.13742	1.10865	1.31658
		1.06261	1.1393	1.19839
		1.11329	0.914203	1.22569
		1.05674	1.19376	0.983805
		0.856918	1.02275	1.04717
		0.973047	0.935816	1.14822

[truncated: 56 more sheets: Fig. 2f, Fig. 3b, Fig. 3c, Fig. 3d, Fig. 4a, Fig. 4b, Fig. 4c, Fig. 4d, Fig. 4e, Fig. 4f, Fig. 4g, Fig. 4h, Fig. 4i, Fig. 5b, Fig. 5c, Fig. 5d, Fig. 5e, Fig. 5f, Fig. 6b, Fig. 6c …]
